# Supplementary material for: Is patient empowerment the key to promote adherence? A systematic review of the relationship between self-efficacy, health locus of control and medication adherence
Source: PLoS One. 2017 Oct 17;12(10):e0186458. doi: 10.1371/journal.pone.0186458 (PMC5645121; doi:10.1371/journal.pone.0186458)
Supplement: S4 Table — (XLSX) [file pone.0186458.s004.xlsx]

## Sheet: Munka1
				1	2	3	4	5	6	7	8	9	10	11	12	13	14	15	16	17	18	19	20	21	22	23	24	25	26	27	28	29	30	31	32	33	34	35	36	37	38	39	40	41	42	43	44	45	46
				Abbott, Dodd, & Webb (1996)	Ahmedani, Peterson, Wells, Rand & Williams (2013)	Altice, Mostashari & Friedland (2001)	Apter, Reisine, Affleck, Barrows & ZuWallack (1998)	Archiopoli, Ginossar, Wilcox, Avila, Hill & Oetzel (2016)	Arnsten, Li, Mizuno, Knowlton, Gourevitch, Handley, Knight & Metsch (2007)	Atkins & Fallowfield (2006)	Atkinson, Nilsson-Schönnesson, Williams & Timpson (2008)	Aversa & Kimberlin (1996)	Bader, Kremer, Erlich-Trungenberger, Rojas, Lohmann, Deobald, Lochmann, Altmeyer & Brockmeyer (2006)	Bane, Hughes, & McElnay (2006)	Barclay, Mason, Hinkin, Castellon, Reinhard, Marion & Levine (2007)	Bazargan, Barbre, & Hamm (1993)	Begley, McLaws, Ross & Gold (2008)	Bennett, Rowe & Katz (1998)	Berglund, Lytsy, & Westerling (2013)	Bogart, Gray-Bernhardt, Catz, Hartmann & Otto-Salaj (2002)	Bolman, Arwert & Vollink (2011)	Bosma, Vermeulen, Verschuuren, Erasmus & van der Bij (2011)	Breaux-Shropshire, Brown, Pryor & Maples (2012)	Brown, Littlewood & Vanable (2013)	Brus, van de Laar, Taal, Rasker & Wiegman (1999)	Budd, Hughes & Smith (1996)	Burra, Chen, McIntyre, Grace, Blackmore & Stewart (2007)	Carpenter, DeVellis, Fisher, DeVellis, Hogan & Jordan (2010)	Catz, Kelly, Bogart, Benotsch & McAuliffe (2000)	Cha, Erlen, Kim, Sereika & Caruthers (2008)	Chang, Compton, Almeter & Fox (2015)	Chao, Nau, Aikens & Taylor (2005)	Chen, Sheu, Chang, Wang & Huang (2010)	Chen, Tsai, Lin, Shih & Chen (2010)	Chesney, Ickovics, Chambers, Gifford, Neidig, Zwickl & Wu (2000)	Cholowski & Cantwell (2007)	Christensen, Howren, Hillis, Kaboli, Carter, Cvengros & ... Rosenthal (2010)	Christensen, Wiebe & Lawton (1997)	Christensen, Wiebe, Benotsch & Lawton (1996)	Clark & Dodge (1999)	Colbert, Sereika, & Erlen (2012)	Cook, Emiliozzi., El-Hajj & McCabe (2010)	Cook, McCabe, Emiliozzi & Pointer (2009)	Corless, Wantland, Kirksey et al. (2012)	Cotton & Antill (1984)	Craig & Wright (2012)	Criswell, Weber, Xu & Carter (2010)	Curtin, Walters, Schatell, Pennell, Wise & Klicko (2008)	Cvengros, Christensen, Hillis & Rosenthal (2007)
	1	Question	Is the research question clear?	1	1	1	1	1	1	1	1	1	1	1	1	1	1	1	1	1	1	1	1	1	1	1	1	1	1	1	1	1	1	1	1	1	1	1	1	1	1	1	1	1	1	1	1	1	1
	2	Theoretical perspective	Is the theoretical or ideological perspective of the author (or funder) explicit?	1	1	1	2	1	1	1	1	1	3	1	1	1	1	2	1	1	1	2	1	1	1	1	1	1	1	1	1	1	1	1	1	2	1	1	1	1	1	2	1	1	1	1	1	1	1
	2b	Theoretical perspective	Has this influenced the study design, methods or research findings?	1	1	1	2	1	1	1	1	1	3	1	1	1	1	2	1	1	1	3	1	1	1	1	1	1	1	1	1	1	1	1	1	2	1	1	1	1	1	2	1	1	1	1	1	1	1
	3	Study design	Is the study design appropriate to answer the question?	1	1	1	1	1	1	1	1	1	2	1	1	1	1	1	1	1	1	1	2	1	1	1	1	1	1	1	1	1	1	1	1	1	1	1	1	1	1	2	1	1	1	1	1	1	1
	4	Context	Is the context or setting adequately described?	1	1	1	1	1	1	1	1	1	1	1	1	1	1	1	1	1	1	1	1	1	1	1	1	1	1	1	1	1	1	1	1	1	1	1	1	1	1	1	1	2	1	1	1	1	1
	5	Sampling	(Qualitative) Is the sample adequate to explore the range of subjects and settings, and has it been drawn from an appropriate population? (Quantitative) Is the sample size adequate for the analysis used and has it been drawn from an appropriate population?	1	1	1	2	1	1	1	1	1	1	1	1	1	1	1	1	2	1	1	1	1	1	1	1	1	1	1	1	1	1	1	1	1	1	2	1	1	1	1	1	1	1	2	1	1	1
	6	Data collection	Was the data collection adequately described?	1	1	2	1	1	1	1	1	1	1	1	1	1	1	1	1	1	2	1	1	1	1	1	1	1	1	1	1	1	1	1	1	1	1	1	1	1	1	1	1	2	1	2	1	1	1
	7	Data collection	Was the data collection rigorously conducted to ensure confidence in the findings?	1	1	1	1	1	1	1	1	1	1	1	1	1	1	1	1	1	3	1	1	1	1	1	1	1	1	1	1	1	1	1	1	1	1	1	1	1	1	3	1	3	1	2	1	1	1
	8	Data analysis	Was there evidence that the data analysis was rigorously conducted to ensure confidence in the findings?	1	1	1	1	1	1	1	1	1	1	1	1	1	1	1	1	1	1	1	2	1	1	1	1	1	1	1	1	1	1	1	1	1	1	1	1	1	1	2	1	1	1	2	1	1	1
	9	Reflexivity	Are the findings substantiated by the data?	1	1	1	1	1	1	1	1	1	1	1	1	1	1	1	1	1	1	1	1	1	1	1	1	1	1	1	1	1	1	1	1	1	1	1	1	1	1	1	1	1	1	2	1	1	1
	10	Reflexivity	Has consideration been given to any limitations of the methods or data that may have affected the results?	1	1	1	1	1	1	1	1	2	1	2	1	1	1	1	1	1	1	1	1	1	1	1	1	1	1	1	1	1	1	1	1	2	1	1	1	1	1	2	1	2	1	1	1	1	1
	11	Generalisability	Do any claims to generalisability follow logically, theoretically and statistically from the data?	1	1	1	1	1	1	1	1	2	1	2	1	1	1	1	1	1	1	1	1	1	1	1	1	1	1	1	1	1	1	1	1	1	1	1	1	1	1	3	1	1	1	1	1	1	1
	12	Ethics	Have ethical issues been addressed and confidentiality respected?	3	1	3	1	1	1	1	1	1	3	1	3	1	1	3	1	3	1	1	1	1	1	3	1	1	1	1	1	1	3	1	1	1	1	3	1	1	1	1	1	1	1	1	1	1	1
				12	13	11	10	13	13	13	13	11	9	11	12	13	13	10	13	11	11	11	11	13	13	12	13	13	13	13	13	13	12	13	13	10	13	11	13	13	13	6	13	9	13	8	13	13	13
		Coding
		Total (yes) (1)
		no (2)
		can't tell (3)
[truncated: 108 more columns]

## Sheet: Munka2
		Bane, Hughes, & McElnay (2006)						Bane, Hughes, & McElnay (2006)	Barclay, Mason, Hinkin, Castellon, Reinhard, Marion & Levine (2007)	Bazargan, Barbre, & Hamm (1993)	Begley, McLaws, Ross & Gold (2008)	Bennett, Rowe & Katz (1998)	Berglund, Lytsy, & Westerling (2013)	Bogart, Gray-Bernhardt, Catz, Hartmann & Otto-Salaj (2002)	Bolman, Arwert & Vollink (2011)	Bosma, Vermeulen, Verschuuren, Erasmus & van der Bij (2011)	Breaux-Shropshire, Brown, Pryor & Maples (2012)	Brown, Littlewood & Vanable (2013)	Brus, van de Laar, Taal, Rasker & Wiegman (1999)	Budd, Hughes & Smith (1996)	Burra, Chen, McIntyre, Grace, Blackmore & Stewart (2007)	Carpenter, DeVellis, Fisher, DeVellis, Hogan & Jordan (2010)	Catz, Kelly, Bogart, Benotsch & McAuliffe (2000)	Cha, Erlen, Kim, Sereika & Caruthers (2008)	Chang, Compton, Almeter & Fox (2015)	Chao, Nau, Aikens & Taylor (2005)	Chen, Sheu, Chang, Wang & Huang (2010)	Chen, Tsai, Lin, Shih & Chen (2010)	Chesney, Ickovics, Chambers, Gifford, Neidig, Zwickl & Wu (2000)	Cholowski & Cantwell (2007)	Christensen, Howren, Hillis, Kaboli, Carter, Cvengros & ... Rosenthal (2010)	Christensen, Wiebe & Lawton (1997)	Christensen, Wiebe, Benotsch & Lawton (1996)	Clark & Dodge (1999)	Colbert, Sereika, & Erlen (2012)	Cook, Emiliozzi., El-Hajj & McCabe (2010)	Cook, McCabe, Emiliozzi & Pointer (2009)	Corless, Wantland, Kirksey et al. (2012)	Cotton & Antill (1984)	Craig & Wright (2012)	Criswell, Weber, Xu & Carter (2010)	Curtin, Walters, Schatell, Pennell, Wise & Klicko (2008)	Cvengros, Christensen, Hillis & Rosenthal (2007)	Darling, OlmsteadLund & Faircloug (2008)	Davis, Jandrisevits et al. (2012)	de Guzman, Guevara, Guiang, Gutierrez, Habaluyas, Hizon & Idanan (2013)	Denhaerynck, Abraham, Gourley, Drent, De Vleeschouwer, Papajcik & De Geest (2003)	Dewing, Mathews, Lurie, Kagee, Padayachee & Lombard (2015)	DiIorio, McCarty, DePadilla, Resnicow, Holstad, Yeager, Sharma, Morisky & Lundberg (2009)
		Barclay, Mason, Hinkin, Castellon, Reinhard, Marion & Levine (2007)
		Bazargan, Barbre, & Hamm (1993)
		Begley, McLaws, Ross & Gold (2008)
		Bennett, Rowe & Katz (1998)
		Berglund, Lytsy, & Westerling (2013)
		Bogart, Gray-Bernhardt, Catz, Hartmann & Otto-Salaj (2002)
		Bolman, Arwert & Vollink (2011)
		Bosma, Vermeulen, Verschuuren, Erasmus & van der Bij (2011)
		Breaux-Shropshire, Brown, Pryor & Maples (2012)
		Brown, Littlewood & Vanable (2013)
		Brus, van de Laar, Taal, Rasker & Wiegman (1999)
		Budd, Hughes & Smith (1996)
		Burra, Chen, McIntyre, Grace, Blackmore & Stewart (2007)
		Carpenter, DeVellis, Fisher, DeVellis, Hogan & Jordan (2010)
		Catz, Kelly, Bogart, Benotsch & McAuliffe (2000)
		Cha, Erlen, Kim, Sereika & Caruthers (2008)
		Chang, Compton, Almeter & Fox (2015)
		Chao, Nau, Aikens & Taylor (2005)
		Chen, Sheu, Chang, Wang & Huang (2010)
		Chen, Tsai, Lin, Shih & Chen (2010)
		Chesney, Ickovics, Chambers, Gifford, Neidig, Zwickl & Wu (2000)
		Cholowski & Cantwell (2007)
		Christensen, Howren, Hillis, Kaboli, Carter, Cvengros & ... Rosenthal (2010)
		Christensen, Wiebe & Lawton (1997)
		Christensen, Wiebe, Benotsch & Lawton (1996)
		Clark & Dodge (1999)
		Colbert, Sereika, & Erlen (2012)
		Cook, Emiliozzi., El-Hajj & McCabe (2010)
		Cook, McCabe, Emiliozzi & Pointer (2009)
		Corless, Wantland, Kirksey et al. (2012)
		Cotton & Antill (1984)
		Craig & Wright (2012)
		Criswell, Weber, Xu & Carter (2010)
		Curtin, Walters, Schatell, Pennell, Wise & Klicko (2008)
		Cvengros, Christensen, Hillis & Rosenthal (2007)
		Darling, OlmsteadLund & Faircloug (2008)
		Davis, Jandrisevits et al. (2012)
		de Guzman, Guevara, Guiang, Gutierrez, Habaluyas, Hizon & Idanan (2013)
		Denhaerynck, Abraham, Gourley, Drent, De Vleeschouwer, Papajcik & De Geest (2003)
		Dewing, Mathews, Lurie, Kagee, Padayachee & Lombard (2015)
		DiIorio, McCarty, DePadilla, Resnicow, Holstad, Yeager, Sharma, Morisky & Lundberg (2009)
		Edworthy & Devins (1998)
		Elder, Ramamonjiarivelo, Wütshire, Piper, Horn, Gilbert, Hullett & Allison (2012)
		Fransen, Mesters, Janssen, Knottnerus & Muris (2009)
		Fraser, Hadjimichael,& Vollmer (2001)
		Fraser, Hadjimichel & Vollmer (2003)
		Fraser, Morgante, Hadjimichel & Vollmer (2004)
		Frazier, Davis-Ali & Dahl (1994)
		Fuertes, Boylan & Fontanella (2008)
		Gastal, Pinheiro & Vazquez (2007)
		Gatti, Jacobson, Gazmararian, Schmotzer & Kripalani (2009)
		Gifford, Bormann, Shively, Wright, Richman & Bozzette (2000)
		Godin, Cotè, Naccache, Lambert & Trottier (2005)
		Graveley & Oseasohn (1991)
		Gremigni, Bacchi, Turrini, Cappelli,Albertazzi & Bitti (2007)
		Halimi, Vachier, Varrin, M., Godard, Pithon & Chanez (2007)
		Halimi, Pry, Pithon, Godard, Varrin & Chanez (2010)
		Halkitis, Kutnick & Slater (2005)
		Hargrave & Remler (1996)
		Heckman & Ellis (2011)
		Hernandez-Tejada, Campbell, Walker, Smalls, Davis & Egede (2012)
		Holloway, Rogers & Gershenhorn (1992)
		Hong, Oddone, Dudley & Bosworth (2006)
		Johnson, Catz, Remien, Rotheram-Borus, Morin, Charlebois, Gore-Felton, Goldsten, Wolfe, Lightfoot, Chesney & NIMH Healthy Living Project Team (2003)
		Johnson, Chesney, Goldstein, Remien, Catz, Gore-Felton, Charlebois, Morin & NIMH Healthy Living Project Team (2006)
		Johnson, Neilands,
		Dilworth, Morin,
		Remien & Chesney (2007)
		Kalichman, Kalichman, Cherry, Swetzes, Amaral, White, Jones, Grebler & Eaton (2011)
		Kalichman, Rompa, DiFonzo, Simpson, Austin, Luke & Buckles (2001)
		Kamau, Olson, Zipp & Clark (2011)
		Kamolz (2002)
		Katerndahl (2001)
		Kaya, Erkan, Ozkan, Ozkan,Kocaman, Ertekin & Direk (2009)
		Kennedy, Goggin & Nollen (2004)
		Kerr, Marshall, Walsh, Palepu, Tyndall, Montaner & Wood (2005)
		Khdour , Hawwa, Kidney, Smyth & McElnay (2012)
		Kim, Kim, Kim, Park, Chung & Chu (2011)
		Lamba, Nagurka, Desai, Chun, Holland & Koneru (2012)
		Lewis, Schoenthaler & Ogedegbe (2012)
		Li, Huang, Wang, Fennie, He & Williams (2011)
		Liu, Malin, Diamant,Thind & Maly (2012)
		Luszczynska, Sarkar & Knoll (2007)
		Lynam, Catley, Goggin., Rabinowitz, Gerkovich, Williams, Wright & MOTIV8 (2009)
		Mann, Ponieman, Leventhal & Halm (2009)
		MacDonell, Jacques-Tiura, Naar, Fernandez & ATN 086/106
		Protocol Team
		Marc , Testa, Walker, Robbins, Shafer, Anderson & Berkman (2007)
		McDonald-Miszczak, Maki, & Gould (2000)
		McDonough, Boyd, Varvares & Maves (1996)
		Mishali, Omer & Heymann (2011)
		Mo & Mak (2009)
		Mohr, Boudewyn, Likosky, Levine & Goodkin (2001)
		Molassiotis, Nahas-Lopez, Chung, Lam, Li & Lau (2002)
		Molassiotis, Morris & Trueman (2007)
		Molloy, Randall, Wikman, Perkins-Porras, Messerli-Bürgy, & Steptoe (2012)
		Morasco et al. (2013)
		Murphy, Greenwell & Hoffman (2002)
		Myers & Myers (1999)
		Naar-King, Templin, Wright, Frey, Parsons & Lam (2006)
		Náfrádi, Galimberti, Nakamoto & Schulz (2016)
		Nokes, Johnson et al. (2012)
		O’Hea, Moon, Grothe, Boudreaux, Bodenlos, Wallston & Brantley (2009)
		O'Hea, Grothe, Bodenlos, Boudreaux, White & Brantley (2005)
		Parsons, Rosof & Mustanski (2008)
		Pepper, Carpenter & DeVellis (2012)
		Peyrot & Rubin (1994)
		Pinheiro, de-Carvalho-Leite, Drachler & Silveira (2002)
		Ponieman, Wisnivesky, Leventhal, Musumeci-Szabó & Halm (2009)
		Raiz, Kilty, Henry & Ferguson (1999)
		Reach, Michault, Bihan, Paulino, Cohen & Le Clésiau (2011)
		Remien, Bastos, Tertor, Raxach, Pinto, Parker, Berkman & Hacker (2007)
		Resnick, Wehren & Orwig (2003)
		Robbins, D’Aquila, Morgello, Byrd, Remien, Mindt & Rivera (2012)
		Russell, Cetingok, Hamburger, Owens, Thompson, Hathaway, Winsett, Conn, Madsen, Sitler & Wakefield (2010)
		Safren, Otto, Worth, Salomon, Johnson, Mayer & Boswell (2001)
		Sajatovic, Ignacio, West, Cassidy, Safavi, Kilbourne & Blow (2009)
		Sajatovic, Micula-Gondek, Tatsuoka & Bialko (2011)
		Samal et al. (2011)
		Sarkar,Fisher & Schillinger (2006)
		Scherer & Bruce (2001)
		Schneider (1992)
		Schneider, Wensing, Quinzler, Bieber & Szecsenyi (2007)
		Schoenthaler, Ogedegbe & Allegrante (2009)
		Schousboe, Dowd, Davison & Kane (2010)
		Sevelius, Carrico & Johnson (2010)
		Shively, Smith, Bormann & Gifford (2002)
		Shon & Park (2002)
		Simoni, Frick & Huang (2006)
		Simoni, Frick, Lockhart & Liebovitz (2002)
		Stanton (1987)
		Theofilou (2013)
		Unni & Farris (2011)
		Valeberg, Miaskowski, Hanestad, Bjordal, Moum & Rustøen (2008)
		Voils, Steffens, Flint & Bosworth (2005)
		Wang, Bohn, Knight, Glynn, Mogun & Avorn (2002)
		Warren-Findlow, Seymour & Huber (2012)
		Warren-Findlow, Seymour & Shenk (2011)
		Weng, Israni, Joffe, Hoy, Gaughan, Newman & Feldman (2005)
		Williams, Patrick, Niemiec,, Williams, Divine, Lafata, Heisler , Tunceli & Pladevall (2009)
		Williams, Rodin, Ryan, Grolnick & Deci (1998)
		Wilson, Doxanakis & Fairley (2004)
		Wolf, Davis, Osborn, Skripkauskas, Bennett & Makoul (2007)
		Wulandari,Craig & Whelan (2013)
		Yu, Yeoh, Seow, Luo & Griva (2012)
		Zwibel, Pardo, Smith, Denney & Oleen-Burkey (2010)
[truncated: 105 more columns]

## Sheet: Munka3
			12		12	13	11	10	13	13	13	13	11	9	11	12	13	13	10	13	11	11	11	11	13	13	12	13	13	13	13	13	13	12	13	13	10	13	11	13	13	13	6	13	9	13	8	13	13
			13
			11
			10
			13
			13
			13
			13
			11
			9
			11
			12
			13
			13
			10
			13
			11
			11
			11
			11
			13
			13
			12
			13
			13
			13
			13
			13
			13
			12
			13
			13
			10
			13
			11
			13
			13
			13
			6
			13
			9
			13
			8
			13
			13
			13
			12
			13
			9
			12
			13
			13
			12
			5
			13
			13
			11
			13
			12
			13
			13
			13
			8
			13
			12
			12
			11
			13
			13
			10
			12
			12
			12
			12
			13
			13
			13
			13
			13
			13
			9
			10
			10
			13
			13
			11
			13
			13
			10
			13
			12
			13
			13
			13
			13
			12
			13
			11
			13
			13
			6
			13
			12
			13
			13
			10
			9
			12
			13
			13
			13
			13
			13
			12
			12
			13
			13
			13
			13
			12
			13
			12
			13
			11
			10
			13
			9
			11
			12
			13
			13
			13
			13
			13
			10
			11
			13
			8
			11
			13
			13
			13
			13
			13
			10
			13
			13
			13
			13
			12
			13
			10
			8
			11
[truncated: 109 more columns]
